# Supplementary material for: A 40 Mb/s VLC System Reusing an Existing Large LED Panel in an Indoor Office Environment
Source: Sensors (Basel). 2021 Mar 2;21(5):1697. doi: 10.3390/s21051697 (PMC7957907; doi:10.3390/s21051697)
Supplement: Supplementary file 1 [file sensors-21-01697-s001.zip]

Archive with 1 entries (1 files):
- vlc-panel-demo-multicap-last-carrier.mkv
